# Supplementary material for: 6-Bromo-2-methyl­sulfanyl-1,3-benzo­thia­zole
Source: Acta Crystallogr Sect E Struct Rep Online. 2011 Nov 25;67(Pt 12):o3446–7. doi: 10.1107/S160053681105015X (PMC3239078; doi:10.1107/S160053681105015X)
Supplement: Supplementary file 1 [file e-67-o3446-sup1.cif]

##############################################################################
#                                                                            #
# This CIF contains the data in a paper accepted for publication in          #
# Acta Crystallographica Section E. It conforms to the requirements of       #
# Notes for Authors for Acta Crystallographica Section E, and has been       #
# peer reviewed under the auspices of the IUCr Commission on Journals.       #
#                                                                            #
# Full details of the Crystallographic Information File format               #
# are given in the paper "The Crystallographic Information File (CIF):       #
# a New Standard Archive File for Crystallography" by S. R. Hall, F. H.      #
# Allen and I. D. Brown [Acta Cryst. (1991), A47, 655-685].                  #
#                                                                            #
# The current version of the core CIF dictionary is obtainable from          #
# ftp://ftp.iucr.org/pub/cif_core.dic.                                       #
#                                                                            #
# Software is freely available for graphical display of the structure(s)     #
# in this CIF. For information consult the CIF software page                 #
# http://www.iucr.org/resources/cif/software.                                #
#                                                                            #
# This file may be used for bona fide research purposes within the           #
# scientific community so long as proper attribution is given to the journal # 
# article from which it was obtained.                                        #
#                                                                            #
##############################################################################
data_I
_audit_creation_method     SHELXL-97
_chemical_name_systematic
;
6-Bromo-2-methylsulfanyl-1,3-benzothiazole
;
_chemical_name_common     ?
_chemical_formula_moiety     'C8 H6 Br N S2'
_chemical_formula_sum     'C8 H6 Br N S2'
_chemical_formula_iupac     'C8 H6 Br N S2'
_chemical_formula_weight     260.18
_chemical_melting_point_gt     371
_chemical_melting_point_lt     374
_symmetry_cell_setting     monoclinic
_symmetry_space_group_name_H-M     'P 21'
_symmetry_space_group_name_Hall     'P 2yb'
loop_
    _symmetry_equiv_pos_as_xyz
    'x, y, z'
    '-x, y+1/2, -z'
_cell_length_a     9.7843(4)
_cell_length_b     3.9514(2)
_cell_length_c     11.6076(5)
_cell_angle_alpha     90.00
_cell_angle_beta     96.353(4)
_cell_angle_gamma     90.00
_cell_volume     446.01(3)
_cell_formula_units_Z     2
_cell_measurement_reflns_used     2764
_cell_measurement_theta_min     2.88
_cell_measurement_theta_max     28.49
_cell_measurement_temperature     100(2)
_exptl_crystal_description     needle
_exptl_crystal_colour     colourless
_exptl_crystal_size_max     0.4
_exptl_crystal_size_mid     0.15
_exptl_crystal_size_min     0.1
_exptl_crystal_density_diffrn     1.937
_exptl_crystal_density_meas     ?
_exptl_crystal_density_method     'not measured'
_exptl_crystal_F_000     256
_exptl_absorpt_coefficient_mu     5.013
_exptl_absorpt_correction_type     multi-scan
_exptl_absorpt_process_details
;
(CrysAlis RED; Oxford Diffraction, 2009)
;
_exptl_absorpt_correction_T_min     0.422
_exptl_absorpt_correction_T_max     0.606
_exptl_special_details     ?
_diffrn_ambient_temperature     100(2)
_diffrn_radiation_type     MoK\a
_diffrn_radiation_wavelength     0.71073
_diffrn_radiation_source     'fine-focus sealed tube'
_diffrn_radiation_monochromator     graphite
_diffrn_measurement_device_type     'Oxford Diffraction Xcalibur S'
_diffrn_measurement_method     'phi and omega scans'
_diffrn_detector_area_resol_mean     8.6479
_diffrn_reflns_number     3437
_diffrn_reflns_av_R_equivalents     0.0236
_diffrn_reflns_av_sigmaI/netI     0.0320
_diffrn_reflns_theta_min     2.89
_diffrn_reflns_theta_max     25.04
_diffrn_reflns_theta_full     25.04
_diffrn_measured_fraction_theta_max     0.993
_diffrn_measured_fraction_theta_full     0.993
_diffrn_reflns_limit_h_min     -11
_diffrn_reflns_limit_h_max     11
_diffrn_reflns_limit_k_min     -4
_diffrn_reflns_limit_k_max     3
_diffrn_reflns_limit_l_min     -13
_diffrn_reflns_limit_l_max     13
_diffrn_standards_number     0
_diffrn_standards_interval_count     0
_diffrn_standards_interval_time     0
_diffrn_standards_decay_%     0
_refine_special_details
;
Refinement of <i>F</i>^2^ against ALL reflections. The weighted <i>R</i>-factor
<i>wR</i> and goodness of fit <i>S</i> are based on <i>F</i>^2^, conventional
<i>R</i>-factors <i>R</i> are based on <i>F</i>, with <i>F</i> set to zero for
negative <i>F</i>^2^. The threshold expression of <i>F</i>^2^ >
\s(<i>F</i>^2^) is used only for calculating <i>R</i>-factors(gt) <i>etc</i>.
and is not relevant to the choice of reflections for refinement.
<i>R</i>-factors based on <i>F</i>^2^ are statistically about twice as large
as those based on <i>F</i>, and <i>R</i>- factors based on ALL data will be
even larger.
;
_reflns_number_total     1227
_reflns_number_gt     1125
_reflns_threshold_expression     I>2sigma(I)
_refine_ls_structure_factor_coef     Fsqd
_refine_ls_matrix_type     full
_refine_ls_R_factor_all     0.0195
_refine_ls_R_factor_gt     0.0165
_refine_ls_wR_factor_gt     0.0329
_refine_ls_wR_factor_ref     0.0332
_refine_ls_goodness_of_fit_ref     0.987
_refine_ls_restrained_S_all     0.987
_refine_ls_number_reflns     1227
_refine_ls_number_parameters     110
_refine_ls_number_restraints     1
_refine_ls_hydrogen_treatment     constr
_refine_ls_weighting_scheme     calc
_refine_ls_weighting_details
                 'calc w=1/[\s^2^(Fo^2^)+(0.0143P)^2^] where P=(Fo^2^+2Fc^2^)/3'
_atom_sites_solution_hydrogens     geom
_atom_sites_solution_primary     direct
_atom_sites_solution_secondary     difmap
_refine_ls_shift/su_max     0.002
_refine_ls_shift/su_mean     0.000
_refine_diff_density_max     0.355
_refine_diff_density_min     -0.220
_refine_ls_extinction_method     none
_refine_ls_extinction_coef     ?
_refine_ls_abs_structure_details     'Flack (1983), 315 Friedel pairs'
_refine_ls_abs_structure_Flack     0.005(9)
loop_
    _atom_type_symbol
    _atom_type_description
    _atom_type_scat_dispersion_real
    _atom_type_scat_dispersion_imag
    _atom_type_scat_source
    C C 0.0033 0.0016 'International Tables Vol C Tables 4.2.6.8 and 6.1.1.4'
    H H 0.0000 0.0000 'International Tables Vol C Tables 4.2.6.8 and 6.1.1.4'
    N N 0.0061 0.0033 'International Tables Vol C Tables 4.2.6.8 and 6.1.1.4'
    S S 0.1246 0.1234 'International Tables Vol C Tables 4.2.6.8 and 6.1.1.4'
    Br Br -0.2901 2.4595 'International Tables Vol C Tables 4.2.6.8 and 6.1.1.4'
_computing_data_collection     'CrysAlis CCD (Oxford Diffraction, 2009)'
_computing_cell_refinement     'CrysAlis RED (Oxford Diffraction, 2009)'
_computing_data_reduction     'CrysAlis RED (Oxford Diffraction, 2009)'
_computing_structure_solution     'SHELXS97 (Sheldrick, 2008)'
_computing_structure_refinement     'SHELXL97 (Sheldrick, 2008)'
_computing_molecular_graphics     'Mercury (Macrae et al., 2006)'
_computing_publication_material     'publCIF (Westrip, 2010)'
loop_
    _atom_site_type_symbol
    _atom_site_label
    _atom_site_fract_x
    _atom_site_fract_y
    _atom_site_fract_z
    _atom_site_U_iso_or_equiv
    _atom_site_adp_type
    _atom_site_calc_flag
    _atom_site_refinement_flags
    _atom_site_occupancy
    _atom_site_symmetry_multiplicity
    _atom_site_disorder_assembly
    _atom_site_disorder_group
    C C1 0.7671(3) 0.6254(7) 0.9919(3) 0.0141(7) Uani d . 1 1 . .
    C C2 0.8559(3) 0.5366(12) 0.9147(2) 0.0123(6) Uani d . 1 1 . .
    C C3 0.8181(3) 0.6157(7) 0.7984(3) 0.0121(7) Uani d . 1 1 . .
    C C4 0.6939(3) 0.7815(8) 0.7626(3) 0.0121(7) Uani d . 1 1 . .
    C C5 0.6060(3) 0.8712(7) 0.8439(3) 0.0137(7) Uani d . 1 1 . .
    C C6 0.6430(3) 0.7938(8) 0.9590(3) 0.0135(7) Uani d . 1 1 . .
    C C7 0.7722(3) 0.7402(8) 0.5934(3) 0.0127(7) Uani d . 1 1 . .
    C C8 0.6257(3) 0.9551(10) 0.3940(3) 0.0192(8) Uani d . 1 1 . .
    N N1 0.6702(3) 0.8486(6) 0.6440(2) 0.0131(6) Uani d . 1 1 . .
    S S1 0.90775(7) 0.5420(3) 0.68048(6) 0.01509(19) Uani d . 1 1 . .
    S S2 0.79094(8) 0.7776(2) 0.44632(7) 0.01761(19) Uani d . 1 1 . .
    Br Br1 0.81246(3) 0.50973(9) 1.15124(2) 0.01701(9) Uani d . 1 1 . .
    H H2 0.9403 0.4254 0.9390 0.015 Uiso calc R 1 1 . .
    H H5 0.5218 0.9841 0.8205 0.016 Uiso calc R 1 1 . .
    H H6 0.5845 0.8546 1.0158 0.016 Uiso calc R 1 1 . .
    H H8A 0.6084 1.1556 0.4399 0.029 Uiso calc R 1 1 . .
    H H8B 0.5537 0.7867 0.4011 0.029 Uiso calc R 1 1 . .
    H H8C 0.6254 1.0196 0.3124 0.029 Uiso calc R 1 1 . .
loop_
    _atom_site_aniso_label
    _atom_site_aniso_U_11
    _atom_site_aniso_U_22
    _atom_site_aniso_U_33
    _atom_site_aniso_U_12
    _atom_site_aniso_U_13
    _atom_site_aniso_U_23
    C1 0.0180(18) 0.0130(17) 0.0109(16) -0.0034(13) -0.0003(14) 0.0000(13)
    C2 0.0133(13) 0.0076(16) 0.0157(14) -0.0013(16) 0.0000(10) 0.0028(16)
    C3 0.0103(16) 0.0095(15) 0.0169(16) -0.0012(12) 0.0029(13) -0.0044(12)
    C4 0.0120(17) 0.0099(16) 0.0144(17) -0.0050(14) 0.0012(13) -0.0032(14)
    C5 0.0122(17) 0.0110(15) 0.0178(18) 0.0005(12) 0.0013(13) -0.0010(13)
    C6 0.0134(17) 0.0123(16) 0.0157(18) -0.0017(14) 0.0051(13) -0.0050(14)
    C7 0.0137(17) 0.0090(15) 0.0150(17) -0.0048(14) -0.0001(14) -0.0006(14)
    C8 0.0213(17) 0.019(2) 0.0171(16) -0.0014(17) -0.0006(13) 0.0025(17)
    N1 0.0132(15) 0.0136(13) 0.0122(14) -0.0018(11) 0.0011(11) 0.0012(11)
    S1 0.0140(4) 0.0166(5) 0.0149(4) 0.0027(5) 0.0027(3) -0.0012(5)
    S2 0.0190(5) 0.0197(4) 0.0149(4) 0.0020(4) 0.0049(3) 0.0010(4)
    Br1 0.02064(16) 0.01663(14) 0.01365(15) 0.0003(2) 0.00146(11) 0.0021(2)
_geom_special_details
;
All e.s.d.'s (except the e.s.d. in the dihedral angle between two l.s. planes)
are estimated using the full covariance matrix. The cell e.s.d.'s are taken
into account individually in the estimation of e.s.d.'s in distances, angles
and torsion angles; correlations between e.s.d.'s in cell parameters are only
used when they are defined by crystal symmetry. An approximate (isotropic)
treatment of cell e.s.d.'s is used for estimating e.s.d.'s involving l.s.
planes.
;
loop_
    _geom_bond_atom_site_label_1
    _geom_bond_atom_site_label_2
    _geom_bond_site_symmetry_2
    _geom_bond_distance
    _geom_bond_publ_flag
    S1 C3 . 1.730(3) ?
    S1 C7 . 1.760(3) ?
    N1 C7 . 1.286(4) ?
    N1 C4 . 1.396(4) ?
    C2 C1 . 1.362(4) ?
    C2 C3 . 1.395(4) ?
    C2 H2 . 0.9500 ?
    C1 C6 . 1.400(4) ?
    C1 Br1 . 1.909(3) ?
    C6 C5 . 1.379(4) ?
    C6 H6 . 0.9500 ?
    C3 C4 . 1.402(4) ?
    C4 C5 . 1.391(4) ?
    C5 H5 . 0.9500 ?
    C7 S2 . 1.744(3) ?
    S2 C8 . 1.805(3) ?
    C8 H8A . 0.9800 ?
    C8 H8B . 0.9800 ?
    C8 H8C . 0.9800 ?
loop_
    _geom_angle_atom_site_label_1
    _geom_angle_atom_site_label_2
    _geom_angle_atom_site_label_3
    _geom_angle_site_symmetry_1
    _geom_angle_site_symmetry_3
    _geom_angle
    _geom_angle_publ_flag
    C3 S1 C7 . . 87.90(14) ?
    C7 N1 C4 . . 109.5(3) ?
    C1 C2 C3 . . 117.3(3) ?
    C1 C2 H2 . . 121.3 ?
    C3 C2 H2 . . 121.3 ?
    C2 C1 C6 . . 122.7(3) ?
    C2 C1 Br1 . . 118.6(2) ?
    C6 C1 Br1 . . 118.7(2) ?
    C5 C6 C1 . . 119.8(3) ?
    C5 C6 H6 . . 120.1 ?
    C1 C6 H6 . . 120.1 ?
    C2 C3 C4 . . 121.3(3) ?
    C2 C3 S1 . . 128.6(2) ?
    C4 C3 S1 . . 110.0(2) ?
    C5 C4 N1 . . 124.9(3) ?
    C5 C4 C3 . . 119.9(3) ?
    N1 C4 C3 . . 115.2(3) ?
    C6 C5 C4 . . 119.0(3) ?
    C6 C5 H5 . . 120.5 ?
    C4 C5 H5 . . 120.5 ?
    N1 C7 S2 . . 126.2(2) ?
    N1 C7 S1 . . 117.4(2) ?
    S2 C7 S1 . . 116.46(18) ?
    C7 S2 C8 . . 100.09(15) ?
    S2 C8 H8A . . 109.5 ?
    S2 C8 H8B . . 109.5 ?
    H8A C8 H8B . . 109.5 ?
    S2 C8 H8C . . 109.5 ?
    H8A C8 H8C . . 109.5 ?
    H8B C8 H8C . . 109.5 ?
loop_
    _geom_torsion_atom_site_label_1
    _geom_torsion_atom_site_label_2
    _geom_torsion_atom_site_label_3
    _geom_torsion_atom_site_label_4
    _geom_torsion_site_symmetry_1
    _geom_torsion_site_symmetry_2
    _geom_torsion_site_symmetry_3
    _geom_torsion_site_symmetry_4
    _geom_torsion
    _geom_torsion_publ_flag
    C3 C2 C1 C6 . . . . -0.9(5) ?
    C3 C2 C1 Br1 . . . . 178.1(3) ?
    C2 C1 C6 C5 . . . . 1.0(5) ?
    Br1 C1 C6 C5 . . . . -178.1(2) ?
    C1 C2 C3 C4 . . . . 0.3(5) ?
    C1 C2 C3 S1 . . . . 179.3(3) ?
    C7 S1 C3 C2 . . . . -178.8(4) ?
    C7 S1 C3 C4 . . . . 0.2(2) ?
    C7 N1 C4 C5 . . . . 178.5(3) ?
    C7 N1 C4 C3 . . . . -0.4(4) ?
    C2 C3 C4 C5 . . . . 0.2(5) ?
    S1 C3 C4 C5 . . . . -178.9(2) ?
    C2 C3 C4 N1 . . . . 179.2(3) ?
    S1 C3 C4 N1 . . . . 0.1(3) ?
    C1 C6 C5 C4 . . . . -0.4(4) ?
    N1 C4 C5 C6 . . . . -179.0(3) ?
    C3 C4 C5 C6 . . . . -0.1(4) ?
    C4 N1 C7 S2 . . . . -178.1(2) ?
    C4 N1 C7 S1 . . . . 0.6(3) ?
    C3 S1 C7 N1 . . . . -0.5(3) ?
    C3 S1 C7 S2 . . . . 178.36(19) ?
    N1 C7 S2 C8 . . . . -6.0(3) ?
    S1 C7 S2 C8 . . . . 175.2(2) ?
_iucr_refine_instructions_details
;
TITL Ex5Br1 in P2(1)
CELL  0.710730  9.784300  3.951400 11.607600 90.000000 96.352997 90.000000
ZERR      2.00  0.000400  0.000200  0.000500  0.000000  0.004000  0.000000
LATT -1
SYMM -X, 0.5+Y, -Z
SFAC C  H  N  S  Br
UNIT 16  12  2  4  2
OMIT -4 50.1
REM  Xshell X 4.537242 2.453576 1.086862 -2.445944
REM  Xshell R 3d00b36a be9d04ad 3f738a82 0 3f7d6307 bdfc1083 bd943511 0=
L.S. 5
ACTA 55
BOND $H
FMAP 2
PLAN 1
CONF
HTAB
WGHT   0.014300   0.000000
FVAR 2.157890
temp -173
C1     1   0.767108   0.625438   0.991905  11.000000   0.018010 =
           0.012970   0.010950   0.000030  -0.000330  -0.003380
C2     1   0.855934   0.536639   0.914673  11.000000   0.013280 =
           0.007550   0.015650   0.002780   0.000020  -0.001270
AFIX 43
H2     2   0.940275   0.425356   0.938999  11.000000  -1.200000
AFIX 0
C3     1   0.818063   0.615702   0.798392  11.000000   0.010320 =
           0.009530   0.016880  -0.004400   0.002940  -0.001150
C4     1   0.693905   0.781485   0.762595  11.000000   0.011980 =
           0.009860   0.014430  -0.003180   0.001210  -0.005020
C5     1   0.606013   0.871219   0.843897  11.000000   0.012200 =
           0.010950   0.017810  -0.001020   0.001270   0.000490
AFIX 43
H5     2   0.521771   0.984076   0.820493  11.000000  -1.200000
AFIX 0
C6     1   0.643035   0.793844   0.959011  11.000000   0.013350 =
           0.012350   0.015670  -0.004970   0.005130  -0.001740
AFIX 43
H6     2   0.584543   0.854623   1.015757  11.000000  -1.200000
AFIX 0
C7     1   0.772156   0.740218   0.593412  11.000000   0.013710 =
           0.009020   0.014980  -0.000640  -0.000140  -0.004820
C8     1   0.625745   0.955146   0.393962  11.000000   0.021330 =
           0.018720   0.017090   0.002550  -0.000570  -0.001360
AFIX 137
H8A    2   0.608417   1.155586   0.439901  11.000000  -1.500000
H8B    2   0.553681   0.786653   0.401145  11.000000  -1.500000
H8C    2   0.625425   1.019601   0.312406  11.000000  -1.500000
AFIX
N1     3   0.670186   0.848642   0.643979  11.000000   0.013240 =
           0.013620   0.012250   0.001170   0.001060  -0.001830
S1     4   0.907750   0.542044   0.680484  11.000000   0.014020 =
           0.016610   0.014890  -0.001160   0.002750   0.002720
S2     4   0.790941   0.777631   0.446317  11.000000   0.018960 =
           0.019700   0.014860   0.000970   0.004890   0.002030
Br1    5   0.812459   0.509733   1.151241  11.000000   0.020640 =
           0.016630   0.013650   0.002110   0.001460   0.000310
HKLF 4
END
HKLF 4
;
data_global
_journal_date_recd_electronic     2011-10-25
_journal_date_accepted     2011-11-22
_journal_name_full     'Acta Crystallographica, Section E'
_journal_year     2011
_journal_volume     67
_journal_issue     12
_journal_page_first     o3446
_journal_page_last     o3447
_journal_paper_category     QO
_journal_coeditor_code     GK2424
_publ_contact_author_name     'Micha\/l A. Dobrowolski'
_publ_contact_author_address
;
University of Warsaw
Faculty of Chemistry
Pasteura 1
02-093 Warsaw
Poland
;
_publ_contact_author_email     miked@chem.uw.edu.pl
_publ_contact_author_fax      48228225996
_publ_contact_author_phone     '+48228220211 ext.360'
_publ_section_title
;
6-Bromo-2-methylsulfanyl-1,3-benzothiazole
;
loop_
    _publ_author_name
    _publ_author_address
    'Dobrowolski, Micha\/l A.'
;University of Warsaw
Faculty of Chemistry
Pasteura 1
02-093 Warsaw
Poland
;
    'Struga, Marta'
;Medical University of Warsaw
Faculty of Medicine
Oczki 3
02-007 Warsaw
Poland
;
    'Szulczyk, Daniel'
;Medical University of Warsaw
Faculty of Medicine
Oczki 3
02-007 Warsaw
Poland
;
