# Supplementary material for: 6-Bromo-2-methyl­sulfanyl-1,3-benzo­thia­zole
Source: Acta Crystallogr Sect E Struct Rep Online. 2011 Nov 25;67(Pt 12):o3446–7. doi: 10.1107/S160053681105015X (PMC3239078; doi:10.1107/S160053681105015X)
Supplement: Supplementary file 2 [file e-67-o3446-Isup2.hkl]

# 
# h,k,l, Fc-squared, Fo-squared, sigma(Fo-squared) and status flag 
# 
data_I
_shelx_title ' Ex5Br1 in P2(1)' 
_shelx_refln_list_code          4 
_shelx_F_calc_maximum      100.13 
_exptl_crystal_F_000       256.00 
_reflns_d_resolution_high  0.8397 
 
loop_ 
 _symmetry_equiv_pos_as_xyz 
 'x, y, z' 
 '-x, y+1/2, -z' 
 
_cell_length_a     9.7843 
_cell_length_b     3.9514 
_cell_length_c    11.6076 
_cell_angle_alpha  90.000 
_cell_angle_beta   96.353 
_cell_angle_gamma  90.000 
 
_shelx_F_squared_multiplier     1.000 
 
loop_ 
 _refln_index_h 
 _refln_index_k 
 _refln_index_l 
 _refln_F_squared_calc 
 _refln_F_squared_meas 
 _refln_F_squared_sigma 
 _refln_observed_status 
   0  -4   0     1906.76     1883.48     45.27 o 
   1  -4   0      375.60      364.53     13.64 o 
   2  -4   0      524.06      503.70     14.82 o 
   3  -4   0      781.04      784.17     17.14 o 
   4  -4   0       38.29       31.30     15.22 o 
   5  -4   0      297.59      309.70     19.16 o 
   6  -4   0       95.02      100.82     17.24 o 
   1  -3   0     2364.05     2384.66     15.60 o 
   2  -3   0      857.79      850.64     11.89 o 
   3  -3   0      426.05      421.90     11.11 o 
   4  -3   0      566.33      584.37     13.96 o 
   5  -3   0      277.94      260.01     15.70 o 
   6  -3   0      317.94      327.46     17.41 o 
   7  -3   0      443.16      440.00     19.61 o 
   8  -3   0       88.96       96.62     16.35 o 
   0  -2   0     1496.02     1518.14     14.98 o 
   1  -2   0     1540.20     1643.95     10.65 o 
   2  -2   0        5.60        6.58      5.15 o 
   3  -2   0     1962.19     2051.63     13.50 o 
   4  -2   0      571.40      566.46      9.37 o 
   5  -2   0      176.34      176.44      8.80 o 
   6  -2   0      244.10      246.71     14.75 o 
   7  -2   0       10.98        9.20     12.77 o 
   8  -2   0      335.25      346.63     17.61 o 
   9  -2   0      270.92      276.08     21.17 o 
  10  -2   0      172.43      183.66     20.62 o 
   1  -1   0    10025.46    10330.52     30.11 o 
   2  -1   0     9546.28     9751.14     33.55 o 
   3  -1   0      357.55      381.10      7.10 o 
   4  -1   0     1836.67     1898.08     25.32 o 
   5  -1   0       61.92       61.75      6.66 o 
   6  -1   0      575.80      546.57     23.35 o 
   7  -1   0      518.77      506.28     15.73 o 
   8  -1   0      404.77      412.81     16.45 o 
   9  -1   0     1046.58     1070.99     22.46 o 
  10  -1   0      421.31      432.67     33.95 o 
  11  -1   0       59.22       41.70     26.61 o 
   2   0   0     9024.10     9044.18    117.86 o 
   3   0   0     3683.83     3674.21     86.52 o 
   4   0   0      444.74      464.92     15.49 o 
   5   0   0     2769.52     2726.94     55.62 o 
   6   0   0      390.74      392.84     11.38 o 
   7   0   0     1918.69     1872.74     43.93 o 
   8   0   0     1202.88     1190.74     37.92 o 
   9   0   0       23.49       36.13     22.54 o 
  10   0   0     1051.44     1120.19     42.07 o 
  11   0   0      408.14      429.36     33.02 o 
   2   1   0     9409.14     9639.20     44.48 o 
   3   1   0      451.46      473.30     15.65 o 
   4   1   0     2005.61     2051.56     29.15 o 
   5   1   0       71.32       66.19     10.62 o 
   6   1   0      799.29      804.89     18.37 o 
   7   1   0      553.17      556.96     25.39 o 
   8   1   0      410.14      388.89     17.87 o 
   9   1   0     1145.33     1202.60     37.95 o 
   4   2   0      558.01      544.66     19.67 o 
  -6  -4   1        9.26       -0.33     16.26 o 
  -5  -4   1      129.07      136.34     16.69 o 
  -4  -4   1      420.03      433.74     17.30 o 
  -3  -4   1      198.15      216.44     14.71 o 
  -2  -4   1      122.96      122.28     13.47 o 
  -1  -4   1      323.43      315.08     13.29 o 
   0  -4   1        8.70        8.14     10.24 o 
   1  -4   1      636.13      647.66     17.63 o 
   2  -4   1       51.60       45.48      9.81 o 
   3  -4   1      295.32      303.22     17.33 o 
   4  -4   1     1277.90     1234.95     26.41 o 
   5  -4   1       75.66       52.77     15.91 o 
  -8  -3   1      109.39      111.72     16.65 o 
  -7  -3   1       87.11       87.60     15.47 o 
  -6  -3   1     1061.23     1064.40     23.71 o 
  -5  -3   1      448.19      460.57     15.77 o 
  -4  -3   1      165.61      163.58     10.77 o 
  -3  -3   1     1174.62     1198.16     14.95 o 
  -2  -3   1      327.89      322.07      9.95 o 
  -1  -3   1      477.75      485.71      8.84 o 
   0  -3   1      294.36      296.22      9.01 o 
   1  -3   1      525.55      534.18     10.27 o 
   2  -3   1      963.55      975.22     12.65 o 
   3  -3   1     1512.90     1520.87     16.05 o 
   4  -3   1     1477.56     1440.73     17.69 o 
   5  -3   1     2060.19     2031.72     28.97 o 
   6  -3   1      121.65      145.57     21.08 o 
   7  -3   1      296.03      309.84     18.43 o 
   8  -3   1      761.52      771.00     24.80 o 
 -10  -2   1      423.18      434.05     24.43 o 
  -9  -2   1      138.84      136.92     16.38 o 
  -8  -2   1      930.20      929.84     22.87 o 
  -7  -2   1     1602.98     1599.77     25.92 o 
  -6  -2   1       56.37       48.19     12.67 o 
  -5  -2   1     2670.72     2695.15     28.67 o 
  -4  -2   1     2254.00     2268.45     18.75 o 
  -3  -2   1      263.65      264.55      6.66 o 
  -2  -2   1     1456.63     1471.98     11.15 o 
  -1  -2   1      229.91      237.25      5.85 o 
   0  -2   1     1623.04     1699.13     10.77 o 
   1  -2   1     2226.43     2362.51     12.32 o 
   2  -2   1     2654.12     2828.42     17.59 o 
   3  -2   1     4538.22     4623.64     21.00 o 
   4  -2   1      344.46      345.10      8.36 o 
   5  -2   1      368.71      369.24     10.52 o 
   6  -2   1     1364.88     1363.49     19.22 o 
   7  -2   1      350.02      335.94     13.74 o 
   8  -2   1      134.29      130.08     17.21 o 
   9  -2   1      142.84      139.01     18.17 o 
  10  -2   1       16.99       10.34     27.20 o 
 -11  -1   1      117.30      124.74     29.58 o 
 -10  -1   1       96.10      105.98     18.23 o 
  -9  -1   1      472.08      472.37     22.03 o 
  -8  -1   1      733.83      732.27     18.86 o 
  -7  -1   1      474.79      457.40     13.63 o 
  -6  -1   1     3085.34     3111.76     53.83 o 
  -5  -1   1      643.77      624.68     13.01 o 
  -4  -1   1      937.62      946.03     11.48 o 
  -3  -1   1     2338.91     2292.47     32.73 o 
  -2  -1   1      303.30      283.63      5.03 o 
  -1  -1   1     1669.18     1664.78     25.56 o 
   0  -1   1     1400.82     1515.83      8.71 o 
   1  -1   1     3814.44     4049.02     27.03 o 
   2  -1   1     3936.99     3953.81     31.51 o 
   3  -1   1      770.99      798.22      9.52 o 
   4  -1   1     2485.19     2509.31     30.73 o 
   5  -1   1     3219.62     3140.88     54.35 o 
   6  -1   1      204.30      172.64      9.77 o 
   7  -1   1      695.67      723.28     17.63 o 
   8  -1   1      780.07      801.31     19.05 o 
   9  -1   1      100.49      102.60     18.72 o 
  10  -1   1      133.46      138.26     20.81 o 
  11  -1   1       39.40       44.79     27.11 o 
 -11   0   1        2.38       13.94     25.82 o 
 -10   0   1       36.80       45.19     25.88 o 
  -9   0   1      113.05      107.88     16.06 o 
  -8   0   1      282.86      274.85     17.67 o 
  -7   0   1      373.23      361.65     12.68 o 
  -6   0   1      120.97      120.81      9.21 o 
  -5   0   1      764.20      686.07     16.10 o 
  -4   0   1     2920.28     2789.57     21.76 o 
  -3   0   1      231.15      239.83      8.55 o 
  -2   0   1      863.97      833.38     12.64 o 
   1   0   1       83.04       89.02      8.54 o 
   2   0   1      101.35      108.28      7.67 o 
   3   0   1     3622.63     3571.95     42.46 o 
   4   0   1     4898.92     4836.77     58.93 o 
   5   0   1       90.94      105.52      7.95 o 
   6   0   1     3226.52     3149.76     27.82 o 
   7   0   1     1667.85     1610.40     33.95 o 
   8   0   1        6.06       14.23     13.40 o 
   9   0   1      738.91      782.96     33.79 o 
  10   0   1      201.73      247.85     26.81 o 
  11   0   1      270.80      306.75     30.22 o 
 -10   1   1       80.46       82.80     22.44 o 
  -9   1   1      364.64      380.28     26.88 o 
  -8   1   1      563.40      595.06     30.26 o 
  -7   1   1      453.35      442.12     18.52 o 
  -6   1   1     2887.61     2764.23     35.98 o 
  -5   1   1      640.60      635.51     23.59 o 
  -4   1   1      762.21      738.13     22.85 o 
  -3   1   1     2255.30     2150.31     29.72 o 
   4   1   1     2475.65     2561.71     28.79 o 
   5   1   1     3470.37     3360.33     68.40 o 
   6   1   1      218.69      202.60     16.31 o 
   7   1   1      656.41      676.44     35.29 o 
   8   1   1      878.34      899.62     34.04 o 
   9   1   1       76.86       82.95     22.76 o 
  -6   2   1       42.85       30.46     17.83 o 
  -5   2   1     2750.41     2784.80     42.42 o 
  -4   2   1     2254.78     2270.98     36.35 o 
   3   2   1     4596.91     4587.94     36.09 o 
  10   2   1       12.68       33.58     28.20 o 
  -6  -4   2      176.73      182.62     18.80 o 
  -5  -4   2      145.05      160.03     15.44 o 
  -4  -4   2      462.99      460.83     17.85 o 
  -3  -4   2      154.50      152.39     14.15 o 
  -2  -4   2      388.07      373.67     16.24 o 
  -1  -4   2      640.47      631.44     15.80 o 
   0  -4   2       20.03       15.98     10.59 o 
   1  -4   2      272.19      255.35     12.61 o 
   2  -4   2      386.95      370.77     14.82 o 
   3  -4   2       34.17       34.49     12.62 o 
   4  -4   2      527.80      501.57     20.51 o 
   5  -4   2       85.75       65.47     15.99 o 
  -8  -3   2      387.44      373.55     20.26 o 
  -7  -3   2      199.79      193.03     17.02 o 
  -6  -3   2      412.79      408.95     16.25 o 
  -5  -3   2      212.44      217.30     13.56 o 
  -4  -3   2       75.71       77.05     10.10 o 
  -3  -3   2      605.99      602.60     13.60 o 
  -2  -3   2      820.78      827.53     12.99 o 
  -1  -3   2       43.57       44.20      8.26 o 
   0  -3   2     1379.25     1403.32     14.19 o 
   1  -3   2     1071.30     1103.29     14.11 o 
   2  -3   2      189.35      191.28      9.19 o 
   3  -3   2      449.22      449.64     10.90 o 
   4  -3   2       50.00       49.54      9.51 o 
   5  -3   2      203.52      220.54     15.57 o 
   6  -3   2      256.73      254.03     16.78 o 
   7  -3   2      188.84      190.06     16.75 o 
   8  -3   2      823.81      811.44     28.62 o 
 -10  -2   2       14.27        3.56     15.81 o 
  -9  -2   2      673.69      676.79     22.23 o 
  -8  -2   2      533.31      551.16     19.98 o 
  -7  -2   2      290.56      281.82     16.24 o 
  -6  -2   2      549.01      538.60     17.80 o 
  -5  -2   2      181.18      181.72     11.70 o 
  -4  -2   2     1166.14     1157.85     16.84 o 
  -3  -2   2     1151.22     1122.75     11.60 o 
  -2  -2   2      717.23      704.34      8.26 o 
  -1  -2   2     3704.68     3757.59     15.19 o 
   0  -2   2     1363.85     1394.14      9.87 o 
   1  -2   2      902.68      903.00      8.48 o 
   2  -2   2     3164.91     3194.02     29.64 o 
   3  -2   2      407.45      427.40      8.62 o 
   4  -2   2     1103.73     1105.57     12.10 o 
   5  -2   2      558.83      549.36     12.10 o 
   6  -2   2      639.39      637.90     13.44 o 
   7  -2   2     1811.72     1802.25     25.67 o 
   8  -2   2        9.57        4.37     12.65 o 
   9  -2   2     1404.02     1459.07     49.64 o 
  10  -2   2      696.68      766.11     42.41 o 
 -11  -1   2      448.56      444.53     36.73 o 
 -10  -1   2     1420.25     1390.49     33.03 o 
  -9  -1   2      138.94      130.77     18.51 o 
  -8  -1   2      325.39      341.57     16.76 o 
  -7  -1   2      930.86      916.92     19.87 o 
  -6  -1   2      229.15      229.35     10.54 o 
  -5  -1   2     1667.85     1700.03     18.31 o 
  -4  -1   2      347.08      348.19      7.85 o 
  -3  -1   2     2133.34     2059.33     32.59 o 
  -2  -1   2     2639.38     2596.29     31.95 o 
  -1  -1   2      435.35      436.69      7.10 o 
   0  -1   2     5763.26     5730.92     31.80 o 
   1  -1   2     1932.67     1986.66     17.45 o 
   2  -1   2        3.71        5.16      3.87 o 
   3  -1   2     1673.26     1621.47     25.81 o 
   4  -1   2      818.17      848.63     14.36 o 
   5  -1   2     1318.45     1299.99     15.40 o 
   6  -1   2      726.33      677.00     32.34 o 
   7  -1   2      333.57      339.41     14.34 o 
   8  -1   2     1172.52     1158.56     28.57 o 
   9  -1   2      558.54      569.81     24.81 o 
  10  -1   2      310.01      297.65     23.80 o 
  11  -1   2      836.58      889.67     42.40 o 
 -11   0   2      209.76      224.81     32.23 o 
 -10   0   2        2.33        1.06     24.92 o 
  -9   0   2     1655.45     1661.77     55.18 o 
  -8   0   2      857.16      860.18     24.92 o 
  -7   0   2     1049.79     1057.61     24.85 o 
  -6   0   2      231.75      227.96      9.93 o 
  -5   0   2      565.22      546.29     13.02 o 
  -4   0   2      956.06      916.39     13.59 o 
  -3   0   2      377.53      357.64      6.86 o 
  -2   0   2     4769.71     4479.45     62.85 o 
  -1   0   2     2705.89     2650.40     27.44 o 
   0   0   2       88.80       92.94      5.87 o 
   1   0   2      446.54      469.29      7.86 o 
   2   0   2     1881.58     1806.36     40.45 o 
   3   0   2      136.24      142.90      5.77 o 
   4   0   2       25.74       29.55      5.75 o 
   5   0   2      129.13      153.73      7.75 o 
   6   0   2        4.78       10.25      7.46 o 
   7   0   2      320.78      305.29     20.58 o 
   8   0   2       18.94       23.48     13.24 o 
   9   0   2      357.86      366.99     19.11 o 
  10   0   2      667.86      694.91     34.68 o 
  11   0   2      229.21      277.39     38.80 o 
 -10   1   2     1425.60     1460.28     45.63 o 
  -9   1   2      143.27      157.40     25.71 o 
  -8   1   2      478.48      508.93     21.82 o 
  -7   1   2      936.49      943.17     24.47 o 
  -6   1   2      341.98      320.13     17.49 o 
  -5   1   2     1492.39     1509.03     34.16 o 
  -4   1   2      258.58      253.87     19.05 o 
  -3   1   2     2190.44     2175.99     32.51 o 
   4   1   2      712.35      763.90     16.15 o 
   5   1   2     1060.60     1094.50     22.20 o 
   6   1   2      476.24      477.96     15.76 o 
   7   1   2      325.26      307.34     26.07 o 
   8   1   2     1018.47      980.53     36.62 o 
   9   1   2      563.38      529.05     32.19 o 
  10   1   2      255.70      285.82     30.93 o 
  -6   2   2      647.86      649.22     29.98 o 
  -5   2   2      176.49      200.23     22.51 o 
  -4   2   2     1259.08     1269.28     31.12 o 
   9   2   2     1401.47     1402.01     49.56 o 
  10   2   2      766.52      802.76     42.07 o 
  -5  -4   3      776.36      779.14     25.17 o 
  -4  -4   3       48.80       48.01     13.62 o 
  -3  -4   3      727.47      730.89     20.12 o 
  -2  -4   3      411.89      410.04     16.88 o 
  -1  -4   3      325.13      310.45     15.38 o 
   0  -4   3      473.79      480.39     14.63 o 
   1  -4   3       69.91       78.38     11.17 o 
   2  -4   3      854.20      877.72     20.29 o 
   3  -4   3      262.39      247.49     17.25 o 
   4  -4   3      273.82      276.12     18.05 o 
   5  -4   3      455.23      471.37     21.10 o 
  -8  -3   3      364.75      355.35     20.37 o 
  -7  -3   3      755.95      809.12     23.70 o 
  -6  -3   3      618.49      636.42     18.27 o 
  -5  -3   3      203.66      190.72     13.41 o 
  -4  -3   3     2301.52     2290.50     22.72 o 
  -3  -3   3      145.54      140.18     10.34 o 
  -2  -3   3      945.46      984.69     19.14 o 
  -1  -3   3      421.15      431.29     12.56 o 
   0  -3   3      134.95      135.03     10.11 o 
   1  -3   3     1253.61     1246.22     14.95 o 
   2  -3   3       46.51       43.11      8.18 o 
   3  -3   3     1098.12     1086.79     16.75 o 
   4  -3   3     1137.52     1125.28     17.55 o 
   5  -3   3       84.10       80.96     10.67 o 
   6  -3   3      552.70      542.03     19.76 o 
   7  -3   3      184.88      204.56     20.14 o 
   8  -3   3      263.02      272.46     21.52 o 
 -10  -2   3      183.46      192.67     18.33 o 
  -9  -2   3      192.19      225.31     17.91 o 
  -8  -2   3      558.91      574.18     20.52 o 
  -7  -2   3       28.61       24.83     13.76 o 
  -6  -2   3     1864.00     1874.41     23.35 o 
  -5  -2   3      968.40      947.22     17.05 o 
  -4  -2   3       27.99       19.89      9.48 o 
  -3  -2   3      552.05      546.57     11.14 o 
  -2  -2   3      876.66      859.10     12.00 o 
  -1  -2   3      109.97      112.31      5.44 o 
   0  -2   3      581.05      594.42      7.55 o 
   1  -2   3       22.86       26.92      5.89 o 
   2  -2   3      762.10      760.71     10.20 o 
   3  -2   3     1123.42     1108.56     13.48 o 
   4  -2   3       69.81       67.39      8.85 o 
   5  -2   3     1494.15     1430.34     26.52 o 
   6  -2   3      975.84      952.54     29.03 o 
   7  -2   3       19.49       13.40     11.69 o 
   8  -2   3      350.05      375.35     22.95 o 
   9  -2   3      170.42      163.40     29.19 o 
 -11  -1   3       98.78      104.48     20.31 o 
 -10  -1   3      530.75      530.36     25.48 o 
  -9  -1   3      205.55      200.92     16.61 o 
  -8  -1   3      804.52      772.49     22.90 o 
  -7  -1   3     2749.28     2741.56     30.27 o 
  -6  -1   3      598.39      599.66     16.62 o 
  -5  -1   3     1094.97     1117.70     15.47 o 
  -4  -1   3     3314.37     3232.06     44.17 o 
  -3  -1   3      555.12      543.10     10.67 o 
  -2  -1   3      745.85      761.14     10.91 o 
  -1  -1   3      949.66      971.76      9.56 o 
   0  -1   3      249.75      242.93      5.75 o 
   1  -1   3     2162.96     2215.58     21.37 o 
   2  -1   3       59.97       48.83      4.06 o 
   3  -1   3     2007.64     2022.71     27.81 o 
   4  -1   3     2325.43     2329.29     25.79 o 
   5  -1   3      517.95      507.62     11.66 o 
   6  -1   3      987.92      949.56     25.61 o 
   7  -1   3     1370.44     1364.92     29.22 o 
   8  -1   3       18.61       10.93     13.05 o 
   9  -1   3      188.58      189.65     20.65 o 
  10  -1   3      138.51      142.55     21.35 o 
 -11   0   3      559.17      572.38     38.43 o 
 -10   0   3      117.04      126.12     19.45 o 
  -9   0   3     1951.34     1934.13     36.02 o 
  -8   0   3     1859.05     1843.62     59.81 o 
  -7   0   3       91.47       74.31     16.44 o 
  -6   0   3     3223.86     3021.11     27.16 o 
  -5   0   3     4829.63     4691.23     66.81 o 
  -4   0   3       29.32       19.41      5.44 o 
  -3   0   3     6133.20     6053.62     36.33 o 
  -2   0   3      966.21      927.98     11.58 o 
  -1   0   3     1914.30     1930.79     45.45 o 
   0   0   3     1043.30     1043.22     40.15 o 
   1   0   3      486.43      470.27     10.60 o 
   2   0   3     3782.48     3870.56     21.62 o 
   3   0   3     2700.04     2652.30     49.85 o 
   4   0   3     1333.77     1280.31     16.61 o 
   5   0   3     3967.91     3872.28     22.52 o 
   6   0   3      425.69      420.05     16.20 o 
   7   0   3      230.82      227.08     15.37 o 
   8   0   3      647.72      650.04     28.16 o 
   9   0   3        7.19        4.90     12.88 o 
  10   0   3      603.25      581.65     43.25 o 
  11   0   3       23.41       20.54     34.07 o 
 -11   1   3      109.06       82.36     28.09 o 
  -9   1   3      285.71      296.16     20.57 o 
  -8   1   3      878.29      868.65     35.30 o 
  -7   1   3     2824.66     2897.75     39.09 o 
  -6   1   3      630.34      637.79     23.24 o 
  -5   1   3     1117.79     1169.68     32.94 o 
  -3   1   3      541.96      514.91     21.46 o 
   3   1   3     2171.92     2108.04     20.37 o 
   4   1   3     2478.59     2460.16     21.13 o 
   5   1   3      510.07      502.86     13.42 o 
   6   1   3     1083.19     1053.69     35.09 o 
   7   1   3     1364.04     1325.55     40.38 o 
   8   1   3       34.39       42.76     21.99 o 
   9   1   3      246.39      245.27     29.02 o 
  10   1   3       88.89       73.97     27.21 o 
  -8   2   3      611.44      629.46     24.78 o 
  -7   2   3       23.85       17.85     22.70 o 
  -6   2   3     2039.71     2077.21     46.43 o 
  -5   2   3      938.82      923.79     32.27 o 
   8   2   3      405.18      423.22     34.59 o 
   9   2   3      165.69      152.61     29.53 o 
  -5  -4   4      562.99      537.84     23.08 o 
  -4  -4   4      482.37      461.03     18.58 o 
  -3  -4   4      524.52      484.08     18.19 o 
  -2  -4   4     1167.72     1117.88     29.44 o 
  -1  -4   4      259.89      271.13     15.60 o 
   0  -4   4      365.03      361.57     14.28 o 
   1  -4   4     1535.88     1526.17     25.11 o 
   2  -4   4      189.18      185.47     14.69 o 
   3  -4   4      543.30      510.59     18.02 o 
   4  -4   4      231.74      223.16     18.10 o 
  -8  -3   4      275.51      281.37     19.95 o 
  -7  -3   4       31.29       34.42     13.82 o 
  -6  -3   4      534.32      532.09     17.61 o 
  -5  -3   4      580.42      585.03     17.16 o 
  -4  -3   4      806.09      799.47     15.77 o 
  -3  -3   4     1156.52     1155.19     20.05 o 
  -2  -3   4       27.02       22.58     11.06 o 
  -1  -3   4     2179.18     2175.35     21.70 o 
   0  -3   4     1555.87     1567.76     18.86 o 
   1  -3   4       76.66       67.96      9.63 o 
   2  -3   4     1532.48     1534.31     19.66 o 
   3  -3   4      266.90      255.71     11.72 o 
   4  -3   4      395.47      402.02     14.89 o 
   5  -3   4      457.03      453.74     15.95 o 
   6  -3   4       44.66       60.32     14.27 o 
   7  -3   4      740.38      775.67     27.05 o 
 -10  -2   4      734.05      772.59     24.99 o 
  -9  -2   4       36.18       45.61     16.02 o 
  -8  -2   4      454.15      449.86     19.74 o 
  -7  -2   4      360.65      362.28     14.97 o 
  -6  -2   4      564.65      556.49     15.97 o 
  -5  -2   4     1014.44      998.78     17.78 o 
  -4  -2   4       48.98       42.73     10.11 o 
  -3  -2   4     1684.09     1661.83     21.57 o 
  -2  -2   4     2881.33     2974.87     20.62 o 
  -1  -2   4      168.85      182.34      7.54 o 
   0  -2   4     2090.08     2167.69     17.63 o 
   1  -2   4     1116.53     1120.89     13.42 o 
   2  -2   4       91.42       79.36      7.21 o 
   3  -2   4      287.83      278.10     11.67 o 
   4  -2   4      187.71      189.65     11.24 o 
   5  -2   4      221.31      209.74     12.04 o 
   6  -2   4      308.44      290.12     12.91 o 
   7  -2   4       82.32       87.17     14.35 o 
   8  -2   4      316.63      342.08     22.61 o 
   9  -2   4      408.77      414.50     25.53 o 
 -11  -1   4      395.29      447.56     26.81 o 
 -10  -1   4       39.72       30.48     15.07 o 
  -9  -1   4      746.93      739.18     31.80 o 
  -8  -1   4      192.02      197.86     15.53 o 
  -7  -1   4      645.10      623.52     18.92 o 
  -6  -1   4      129.94      124.58     10.62 o 
  -5  -1   4       68.70       64.65      9.19 o 
  -4  -1   4     2060.29     2082.40     23.32 o 
  -3  -1   4     1859.40     1831.07     28.93 o 
  -2  -1   4     1441.66     1494.13     19.76 o 
  -1  -1   4     3497.65     3464.68     33.95 o 
   0  -1   4     2755.72     2768.27     24.01 o 
   1  -1   4      118.30      128.30      5.79 o 
   2  -1   4     2216.72     2240.32     29.51 o 
   3  -1   4      512.29      514.84     13.83 o 
   4  -1   4      349.81      363.47     10.68 o 
   5  -1   4      216.97      215.31     10.17 o 
   6  -1   4      153.01      135.89     13.88 o 
   7  -1   4     1036.61     1081.86     27.42 o 
   8  -1   4      179.09      175.00     22.17 o 
   9  -1   4      305.13      330.95     22.97 o 
  10  -1   4      628.04      671.28     29.93 o 
 -11   0   4       25.63       23.20     19.03 o 
 -10   0   4      371.63      418.56     24.60 o 
  -9   0   4      213.69      186.50     21.22 o 
  -8   0   4       66.76       68.75     18.77 o 
  -7   0   4      468.18      451.28     15.86 o 
  -6   0   4       13.31        8.23     10.48 o 
  -5   0   4     1486.29     1456.47     20.55 o 
  -4   0   4       18.64        7.03      5.36 o 
  -3   0   4     1087.66     1075.41     11.15 o 
  -2   0   4     4380.38     4224.65     21.03 o 
  -1   0   4     2963.95     2980.51     49.45 o 
   0   0   4     2684.14     2731.83     87.04 o 
   1   0   4     5814.20     5657.92     51.69 o 
   2   0   4      763.21      805.07     12.61 o 
   3   0   4      762.83      717.51     15.95 o 
   4   0   4     1160.50     1113.61     38.45 o 
   5   0   4      288.94      301.12     12.64 o 
   6   0   4     1570.68     1526.30     22.31 o 
   7   0   4        1.55        0.43     12.05 o 
   8   0   4     1531.71     1560.82     44.00 o 
   9   0   4      906.41      913.49     30.13 o 
  10   0   4        7.08       14.54     20.32 o 
 -11   1   4      388.58      453.19     35.70 o 
 -10   1   4       32.71       36.60     19.12 o 
  -9   1   4      592.80      619.41     25.60 o 
  -8   1   4      213.91      230.23     20.60 o 
  -7   1   4      523.10      513.04     23.58 o 
  -6   1   4      155.62      159.49     18.99 o 
  -5   1   4       89.85       70.72     20.91 o 
  -4   1   4     2046.78     1989.11     39.45 o 
  -2   1   4     1421.80     1534.08     18.25 o 
  -1   1   4     3503.30     3382.57     59.85 o 
   0   1   4     2950.34     2962.31     33.46 o 
   1   1   4       43.40       49.84     12.91 o 
   2   1   4     2311.30     2277.91     36.41 o 
   3   1   4      560.09      530.77     29.97 o 
   4   1   4      339.35      345.38     23.39 o 
   6   1   4      150.95      154.95     24.30 o 
   7   1   4     1172.40     1191.59     40.41 o 
   8   1   4      203.13      219.81     28.28 o 
   9   1   4      346.29      369.66     33.42 o 
  10   1   4      650.58      688.46     40.60 o 
  -9   2   4       40.04       42.46     18.94 o 
  -8   2   4      489.52      466.87     31.62 o 
  -6   2   4      579.89      551.24     31.61 o 
  -5   2   4      877.21      865.70     34.70 o 
   6   2   4      231.54      259.41     27.95 o 
   7   2   4       65.04       61.08     25.73 o 
   8   2   4      325.33      329.74     32.28 o 
   9   2   4      414.44      397.69     36.44 o 
  -5   3   4      500.48      513.64     30.82 o 
  -4  -4   5      148.44      159.36     15.52 o 
  -3  -4   5        0.04        3.86     13.74 o 
  -2  -4   5      101.47      110.42     14.23 o 
  -1  -4   5      276.18      277.75     15.90 o 
   0  -4   5       73.13       81.82     14.03 o 
   1  -4   5      582.11      566.11     19.21 o 
   2  -4   5       42.18       46.13     13.64 o 
   3  -4   5       66.03       48.17     14.05 o 
  -8  -3   5      538.65      568.76     19.94 o 
  -7  -3   5      139.65      136.28     14.87 o 
  -6  -3   5      434.98      440.93     16.93 o 
  -5  -3   5      803.88      803.55     18.94 o 
  -4  -3   5      285.25      277.43     17.03 o 
  -3  -3   5      396.25      403.73     15.20 o 
  -2  -3   5       78.99       80.76     11.69 o 
  -1  -3   5      310.92      320.66     13.85 o 
   0  -3   5      341.50      356.52     12.29 o 
   1  -3   5        1.27        4.27     11.18 o 
   2  -3   5     1039.88     1032.05     21.34 o 
   3  -3   5     1136.20     1133.32     21.52 o 
   4  -3   5        6.82        6.73     11.53 o 
   5  -3   5      484.12      480.94     18.62 o 
   6  -3   5      530.21      532.25     17.96 o 
   7  -3   5       24.09       24.69     19.15 o 
 -10  -2   5      116.70      128.16     18.15 o 
  -9  -2   5      809.46      796.50     24.50 o 
  -8  -2   5        3.70        6.75     15.25 o 
  -7  -2   5     1235.35     1206.82     21.26 o 
  -6  -2   5     1948.55     1941.68     24.41 o 
  -5  -2   5       52.36       56.76     11.29 o 
  -4  -2   5     2498.63     2497.85     24.38 o 
  -3  -2   5      724.55      737.38     14.85 o 
  -2  -2   5     1280.04     1355.65     16.96 o 
  -1  -2   5     1008.13      981.84     15.53 o 
   0  -2   5      344.88      347.20     10.15 o 
   1  -2   5     2933.32     2907.44     20.41 o 
   2  -2   5      842.52      846.77     15.84 o 
   3  -2   5      987.55      969.99     16.96 o 
   4  -2   5     3254.90     3246.23     29.02 o 
   5  -2   5      489.53      482.06     14.52 o 
   6  -2   5      528.48      508.19     23.30 o 
   7  -2   5      607.70      641.57     25.53 o 
   8  -2   5       10.52        1.40     18.46 o 
   9  -2   5      120.28      115.76     21.55 o 
 -10  -1   5      278.38      253.46     23.70 o 
  -9  -1   5      252.09      247.26     17.16 o 
  -8  -1   5     1319.05     1301.26     53.82 o 
  -7  -1   5      522.09      509.13     18.48 o 
  -6  -1   5      665.90      624.23     15.47 o 
  -5  -1   5     2183.00     2080.06     50.82 o 
  -4  -1   5      356.48      329.87     10.96 o 
  -3  -1   5      948.33      944.72     19.33 o 
  -2  -1   5     1363.05     1332.14     24.01 o 
  -1  -1   5      884.55      891.79     18.47 o 
   0  -1   5     2793.53     2841.48     42.32 o 
   1  -1   5      121.97      133.13      5.20 o 
   2  -1   5     1969.03     1953.36     17.75 o 
   3  -1   5     3773.48     3823.71     41.95 o 
   4  -1   5      207.77      204.11      9.84 o 
   5  -1   5     2263.70     2264.47     33.85 o 
   6  -1   5     1372.60     1364.65     24.17 o 
   7  -1   5      178.16      173.98     15.31 o 
   8  -1   5      391.13      401.86     20.95 o 
   9  -1   5       86.73       78.11     16.15 o 
  10  -1   5      223.02      232.38     23.13 o 
 -11   0   5       57.93       63.13     20.80 o 
 -10   0   5      509.80      544.86     27.74 o 
  -9   0   5       86.56      102.37     20.26 o 
  -8   0   5      238.89      233.58     21.47 o 
  -7   0   5      844.17      834.46     26.82 o 
  -6   0   5      515.76      504.96     15.45 o 
  -5   0   5       18.90       23.51     10.00 o 
  -4   0   5      335.29      304.69      8.34 o 
  -3   0   5      356.14      358.66      8.46 o 
  -2   0   5       20.30       28.25      6.14 o 
  -1   0   5       28.70       25.10      7.33 o 
   0   0   5      237.79      286.62     11.69 o 
   1   0   5     2223.82     2202.35     48.51 o 
   2   0   5     1955.14     2019.93     19.11 o 
   3   0   5      470.20      486.74     13.08 o 
   4   0   5     2213.49     2176.89     22.89 o 
   5   0   5     1947.45     1951.04     23.77 o 
   6   0   5       18.61       19.14     11.78 o 
   7   0   5     1323.02     1298.36     23.37 o 
   8   0   5      210.14      201.16     21.54 o 
   9   0   5       41.19       47.60     20.06 o 
  10   0   5      175.78      155.18     23.65 o 
 -10   1   5      173.82      177.48     22.40 o 
  -9   1   5      286.40      313.44     23.47 o 
  -8   1   5     1190.90     1237.53     54.54 o 
  -7   1   5      462.75      463.12     25.03 o 
  -6   1   5      615.29      593.90     28.61 o 
  -5   1   5     1952.59     1894.54     44.18 o 
  -4   1   5      361.60      335.32     24.81 o 
  -2   1   5     1207.68     1228.15     19.22 o 
  -1   1   5      740.56      757.86     18.85 o 
   0   1   5     2529.21     2573.19     23.10 o 
   1   1   5      207.84      226.87     11.99 o 
   2   1   5     1937.89     1855.97     35.81 o 
   3   1   5     3765.48     3762.31     52.60 o 
   4   1   5      209.65      208.90     23.64 o 
   5   1   5     2128.39     2073.05     47.17 o 
   6   1   5     1486.51     1489.65     44.04 o 
   7   1   5      123.17      133.50     25.86 o 
   8   1   5      370.42      347.99     32.46 o 
   9   1   5      108.35      104.57     28.59 o 
  10   1   5      188.67      197.76     33.09 o 
 -10   2   5       99.71      116.41     21.70 o 
  -9   2   5      811.38      835.52     46.01 o 
  -8   2   5        4.13       -2.70     19.79 o 
  -7   2   5     1257.74     1275.23     44.59 o 
  -6   2   5     2013.04     1941.04     50.10 o 
  -5   2   5       23.50       24.36     23.60 o 
   4   2   5     3487.76     3477.55     60.83 o 
   5   2   5      539.67      522.13     33.39 o 
   6   2   5      548.42      539.30     33.73 o 
   7   2   5      627.65      636.97     37.10 o 
   8   2   5       11.44       20.62     26.90 o 
   9   2   5      130.11      150.53     33.34 o 
  -6   3   5      408.99      459.39     33.26 o 
   7   3   5       25.60       44.52     31.92 o 
  -4  -4   6      462.00      466.91     22.41 o 
  -3  -4   6      662.57      659.84     20.62 o 
  -2  -4   6       17.42       24.49     13.60 o 
  -1  -4   6      733.99      715.73     25.14 o 
   0  -4   6       96.48      101.54     17.41 o 
   1  -4   6       17.37       17.89     13.96 o 
   2  -4   6      147.73      155.69     15.50 o 
  -7  -3   6      537.51      558.34     19.30 o 
  -6  -3   6        4.87       -0.03     12.79 o 
  -5  -3   6      790.98      798.60     23.36 o 
  -4  -3   6      267.69      279.58     17.46 o 
  -3  -3   6      155.09      146.94     13.18 o 
  -2  -3   6     1153.47     1123.86     20.40 o 
  -1  -3   6      847.93      870.46     18.20 o 
   0  -3   6      619.27      597.59     17.18 o 
   1  -3   6      740.41      731.77     18.21 o 
   2  -3   6      158.53      159.95     13.46 o 
   3  -3   6       46.12       51.87     12.30 o 
   4  -3   6      163.42      139.35     13.50 o 
   5  -3   6       80.93       71.53     13.13 o 
   6  -3   6      806.88      738.38     25.06 o 
  -9  -2   6       49.34       29.44     16.25 o 
  -8  -2   6      153.91      168.94     17.62 o 
  -7  -2   6       88.99       75.44     12.40 o 
  -6  -2   6       76.72       65.95     11.77 o 
  -5  -2   6      164.30      156.62     12.31 o 
  -4  -2   6      168.83      166.47     11.76 o 
  -3  -2   6     1411.37     1394.85     18.85 o 
  -2  -2   6      313.57      327.06     10.37 o 
  -1  -2   6      321.99      323.24     12.07 o 
   0  -2   6     2393.70     2385.73     20.10 o 
   1  -2   6      741.20      741.46     16.00 o 
   2  -2   6     1190.11     1186.10     18.71 o 
   3  -2   6      632.97      628.63     15.62 o 
   4  -2   6      472.89      467.65     14.52 o 
   5  -2   6      576.79      568.68     15.45 o 
   6  -2   6       61.01       60.14     14.77 o 
   7  -2   6     1001.25     1008.54     30.44 o 
   8  -2   6     1255.34     1299.90     43.06 o 
 -10  -1   6      495.57      520.54     39.09 o 
  -9  -1   6      275.44      261.68     17.81 o 
  -8  -1   6       60.18       64.24     14.63 o 
  -7  -1   6      294.51      248.69     16.30 o 
  -6  -1   6      131.77      123.03     10.91 o 
  -5  -1   6     1265.63     1193.77     36.04 o 
  -4  -1   6      725.50      688.74     14.06 o 
  -3  -1   6      553.19      544.29     12.55 o 
  -2  -1   6     3439.97     3409.43     36.61 o 
  -1  -1   6     1535.15     1543.87     28.44 o 
   0  -1   6      894.79      925.69     15.32 o 
   1  -1   6     1916.99     1926.62     12.78 o 
   2  -1   6      955.26      992.92     14.59 o 
   3  -1   6      795.85      798.92     13.70 o 
   4  -1   6      574.57      585.76     17.53 o 
   5  -1   6      614.52      631.01     18.87 o 
   6  -1   6     1157.35     1195.51     23.92 o 
   7  -1   6      376.14      388.73     18.38 o 
   8  -1   6      552.22      539.67     20.76 o 
   9  -1   6     1265.32     1290.95     70.42 o 
 -10   0   6      343.16      320.06     25.74 o 
  -9   0   6      454.06      471.93     26.23 o 
  -8   0   6      953.30      988.32     30.40 o 
  -7   0   6      262.06      282.21     22.63 o 
  -6   0   6     1340.03     1340.74     31.57 o 
  -5   0   6       17.66       19.74     10.48 o 
  -4   0   6     2443.42     2367.50     37.63 o 
  -3   0   6     4010.26     4026.31     38.93 o 
  -2   0   6       24.25       27.51      7.09 o 
  -1   0   6     4925.88     5010.57     60.34 o 
   0   0   6     2000.14     2068.77     98.41 o 
   1   0   6      811.06      893.65     19.00 o 
   2   0   6      752.44      725.71     14.25 o 
   3   0   6       50.20       59.23     10.00 o 
   4   0   6      536.40      530.01     15.04 o 
   5   0   6      548.93      553.15     16.09 o 
   6   0   6      399.30      384.61     15.71 o 
   7   0   6     1771.33     1752.44     48.64 o 
   8   0   6      166.72      164.20     22.14 o 
   9   0   6       66.51       56.30     22.10 o 
 -10   1   6      575.64      613.10     29.56 o 
  -9   1   6      332.33      355.54     24.80 o 
  -8   1   6      125.22      132.05     22.08 o 
  -7   1   6      417.91      424.32     25.16 o 
  -6   1   6      105.13       85.38     20.07 o 
  -4   1   6      737.85      736.43     31.86 o 
  -2   1   6     3748.32     3667.99     35.39 o 
  -1   1   6     1472.84     1437.88     23.22 o 
   0   1   6     1120.67     1115.72     17.66 o 
   1   1   6     1839.45     1812.81     24.22 o 
   2   1   6      859.85      839.75     20.05 o 
   3   1   6      707.85      689.49     20.94 o 
   4   1   6      429.78      439.08     28.76 o 
   5   1   6      630.07      609.40     33.52 o 
   6   1   6     1227.20     1231.68     42.44 o 
   8   1   6      582.19      567.48     37.30 o 
   9   1   6     1156.88     1144.45     36.53 o 
  -9   2   6        7.38       -2.15     21.33 o 
  -8   2   6       99.94      115.33     22.37 o 
  -7   2   6       71.62       85.36     28.27 o 
  -6   2   6       33.35       25.50     27.51 o 
  -5   2   6      145.20      157.27     28.93 o 
  -1   2   6      399.67      410.81     19.73 o 
   0   2   6     2443.26     2449.72     41.46 o 
   1   2   6      703.91      699.88     27.82 o 
   2   2   6     1223.55     1214.43     36.30 o 
   3   2   6      655.82      623.49     31.77 o 
   4   2   6      556.43      506.23     31.74 o 
   5   2   6      536.40      509.78     33.36 o 
   6   2   6       42.87       40.49     25.42 o 
   7   2   6     1038.55     1069.27     45.65 o 
   8   2   6     1312.15     1322.46     51.69 o 
  -7   3   6      383.25      411.28     35.57 o 
  -6   3   6        8.51       30.76     28.31 o 
   4   3   6      158.21      165.12     29.83 o 
   5   3   6       94.13       93.06     29.61 o 
   6   3   6      887.22      867.95     45.31 o 
  -2  -4   7      561.19      539.87     23.76 o 
  -1  -4   7       14.38       10.58     17.12 o 
   0  -4   7      555.30      561.73     23.97 o 
   1  -4   7      547.37      520.30     19.96 o 
  -7  -3   7      298.17      306.22     20.00 o 
  -6  -3   7     1069.13     1065.81     26.93 o 
  -5  -3   7      122.33      115.78     16.78 o 
  -4  -3   7      565.20      539.95     21.37 o 
  -3  -3   7      495.30      490.97     19.43 o 
  -2  -3   7       45.54       43.99     12.21 o 
  -1  -3   7      667.95      666.12     25.62 o 
   0  -3   7      413.18      415.90     19.24 o 
   1  -3   7      515.01      522.28     17.25 o 
   2  -3   7     1345.90     1329.67     23.35 o 
   3  -3   7       11.49       13.12     12.56 o 
   4  -3   7     1244.39     1203.07     29.30 o 
   5  -3   7      410.84      405.25     16.82 o 
   6  -3   7      191.02      185.99     19.48 o 
  -9  -2   7      321.64      319.37     20.35 o 
  -8  -2   7     1260.44     1249.52     64.42 o 
  -7  -2   7      328.87      324.22     18.69 o 
  -6  -2   7      301.38      286.99     14.35 o 
  -5  -2   7      706.84      707.03     17.05 o 
  -4  -2   7       78.85       80.07     11.11 o 
  -3  -2   7      176.39      178.67     11.51 o 
  -2  -2   7      214.14      216.75     14.36 o 
  -1  -2   7      216.11      211.96     11.64 o 
   0  -2   7      546.46      543.83     17.39 o 
   1  -2   7       45.00       40.47     11.25 o 
   2  -2   7      471.81      467.20     14.95 o 
   3  -2   7      536.15      550.82     15.65 o 
   4  -2   7      276.20      280.18     13.35 o 
   5  -2   7      164.40      172.15     16.63 o 
   6  -2   7      372.95      379.59     19.36 o 
   7  -2   7       96.51       90.15     16.57 o 
   8  -2   7       97.09       91.26     17.40 o 
 -10  -1   7      329.04      320.95     26.01 o 
  -9  -1   7      890.68      878.10     31.55 o 
  -8  -1   7      241.91      221.55     17.19 o 
  -7  -1   7      865.11      847.08     38.11 o 
  -6  -1   7     1655.43     1603.72     30.56 o 
  -5  -1   7      605.86      556.12     23.26 o 
  -4  -1   7      558.53      560.19     15.37 o 
  -3  -1   7      826.21      820.95     29.34 o 
  -2  -1   7      148.87      142.00     10.00 o 
  -1  -1   7      566.94      562.36     12.30 o 
   0  -1   7       30.86       31.68      7.65 o 
   1  -1   7     1893.84     1869.90     23.80 o 
   2  -1   7     1443.75     1434.29     21.25 o 
   3  -1   7      101.30       98.67      9.43 o 
   4  -1   7     1216.22     1206.87     22.96 o 
   5  -1   7      903.81      941.96     34.22 o 
   6  -1   7       84.00       81.00     14.37 o 
   7  -1   7      377.76      353.16     18.98 o 
   8  -1   7       13.22       13.98     15.13 o 
   9  -1   7       78.52      100.80     23.50 o 
 -10   0   7      142.63      138.62     28.40 o 
  -9   0   7       18.23       11.96     20.92 o 
  -8   0   7      715.60      734.41     29.20 o 
  -7   0   7     2221.08     2219.01     40.43 o 
  -6   0   7       54.83       57.78     20.35 o 
  -5   0   7     2315.35     2405.48     38.78 o 
  -4   0   7     1885.08     1853.98     39.01 o 
  -3   0   7       67.55       69.58      8.03 o 
  -2   0   7     2026.15     2021.68     18.56 o 
  -1   0   7        4.11        8.59      8.82 o 
   0   0   7     2276.14     2295.89     69.15 o 
   1   0   7      874.07      875.79     31.98 o 
   2   0   7      526.12      505.77     14.05 o 
   3   0   7     5759.61     5637.81     57.79 o 
   4   0   7      317.38      330.23     14.20 o 
   5   0   7     1777.62     1737.60     34.16 o 
   6   0   7      247.91      263.62     21.52 o 
   7   0   7        0.50        5.85     18.55 o 
   8   0   7      150.03      165.97     22.66 o 
   9   0   7       65.97       69.40     22.96 o 
 -10   1   7      283.37      327.67     26.85 o 
  -9   1   7      829.96      876.53     32.84 o 
  -8   1   7      299.47      291.03     24.98 o 
  -7   1   7      766.84      799.57     30.52 o 
  -6   1   7     1827.53     1745.11     37.20 o 
  -5   1   7      595.15      561.34     34.21 o 
  -4   1   7      562.43      569.21     32.26 o 
  -2   1   7      107.86      102.47     13.08 o 
  -1   1   7      759.21      752.73     14.53 o 
   0   1   7       59.12       58.95     10.74 o 
   1   1   7     1922.42     1855.21     26.16 o 
   2   1   7     1742.83     1688.19     27.54 o 
   3   1   7      102.62      101.21     16.19 o 
   4   1   7     1595.67     1538.00     31.29 o 
   5   1   7      841.79      816.17     26.83 o 
   6   1   7      138.15      133.46     20.44 o 
   7   1   7      304.43      321.81     24.65 o 
   8   1   7       15.22       18.74     21.59 o 
   9   1   7      129.14      146.59     24.93 o 
  -9   2   7      319.91      346.01     27.72 o 
  -8   2   7     1302.07     1340.25     87.84 o 
  -7   2   7      340.46      357.61     35.25 o 
  -6   2   7      287.90      277.53     32.26 o 
  -5   2   7      673.85      711.24     38.24 o 
  -1   2   7      219.50      232.58     19.01 o 
   0   2   7      551.77      572.62     25.80 o 
   1   2   7        2.63        3.61     18.01 o 
   2   2   7      558.14      514.39     29.53 o 
   4   2   7      260.61      237.39     28.48 o 
   6   2   7      396.59      401.77     35.47 o 
   7   2   7       89.74       76.20     29.36 o 
   8   2   7       43.26       69.47     32.91 o 
  -7   3   7      339.94      337.56     37.28 o 
  -6   3   7     1079.10     1138.05     48.05 o 
   1   3   7      505.43      486.43     30.33 o 
   2   3   7     1153.76     1109.80     41.18 o 
   3   3   7        9.40        9.72     23.79 o 
   4   3   7     1126.59     1105.80     45.00 o 
   5   3   7      378.36      357.79     34.67 o 
   6   3   7      138.74      129.64     33.76 o 
  -6  -3   8      358.73      357.98     20.37 o 
  -5  -3   8       69.28       56.03     15.84 o 
  -4  -3   8      158.71      153.42     17.05 o 
  -3  -3   8     1141.86     1147.28     26.17 o 
  -2  -3   8      620.08      619.75     27.75 o 
  -1  -3   8      199.76      209.29     17.58 o 
   0  -3   8      827.66      837.20     23.79 o 
   1  -3   8      238.45      240.39     15.55 o 
   2  -3   8      151.16      146.54     14.80 o 
   3  -3   8      249.20      254.94     15.80 o 
   4  -3   8       76.68       79.84     14.02 o 
   5  -3   8      229.02      226.09     20.03 o 
  -8  -2   8       10.99       12.11     16.43 o 
  -7  -2   8      590.99      556.04     41.71 o 
  -6  -2   8      239.78      207.34     14.05 o 
  -5  -2   8     1594.25     1522.42     44.99 o 
  -4  -2   8     2172.56     2086.78     34.04 o 
  -3  -2   8       48.47       57.23     13.49 o 
  -2  -2   8     2139.18     2141.80     36.73 o 
  -1  -2   8     2100.10     2106.03     27.25 o 
   0  -2   8       73.20       72.18     13.59 o 
   1  -2   8     1361.20     1353.22     21.17 o 
   2  -2   8      135.96      141.60     12.18 o 
   3  -2   8      418.63      426.53     15.16 o 
   4  -2   8      500.37      485.97     19.95 o 
   5  -2   8      253.06      244.95     18.10 o 
   6  -2   8     1019.85     1008.60     26.51 o 
   7  -2   8       49.51       59.62     17.19 o 
  -9  -1   8       54.67       53.64     22.26 o 
  -8  -1   8      319.35      340.19     25.55 o 
  -7  -1   8       82.33       92.34     15.18 o 
  -6  -1   8      847.20      805.93     23.10 o 
  -5  -1   8      982.43      915.21     41.73 o 
  -4  -1   8      680.15      682.95     17.78 o 
  -3  -1   8     3616.12     3654.20     58.41 o 
  -2  -1   8      789.60      785.76     17.51 o 
  -1  -1   8      560.81      577.92     13.63 o 
   0  -1   8     1914.53     1922.61     23.47 o 
   1  -1   8      521.57      520.71     21.43 o 
   2  -1   8      731.86      717.36     18.92 o 
   3  -1   8      360.14      358.39     16.57 o 
   4  -1   8      419.90      414.44     17.64 o 
   5  -1   8      718.75      717.52     21.04 o 
   6  -1   8      241.56      238.73     16.88 o 
   7  -1   8      372.31      384.14     20.77 o 
   8  -1   8      723.72      780.12     33.06 o 
 -10   0   8       64.40       70.95     24.08 o 
  -9   0   8      182.52      189.55     24.28 o 
  -8   0   8       23.51       26.60     21.12 o 
  -7   0   8      263.01      270.50     23.93 o 
  -6   0   8       70.58       59.88     20.65 o 
  -5   0   8      664.23      699.30     46.77 o 
  -4   0   8      771.41      762.91     51.14 o 
  -3   0   8      175.65      166.10     10.02 o 
  -2   0   8     1300.93     1291.34     17.78 o 
  -1   0   8     2521.06     2556.30     25.36 o 
   0   0   8      177.23      194.68     12.15 o 
   1   0   8      342.93      367.78     13.82 o 
   2   0   8      529.94      537.31     31.81 o 
   3   0   8       52.26       53.85     11.66 o 
   4   0   8      225.57      235.40     20.51 o 
   5   0   8      201.40      194.98     20.17 o 
   6   0   8      346.73      380.69     23.59 o 
   7   0   8     1313.56     1331.03     35.86 o 
   8   0   8        4.96       12.46     21.64 o 
  -9   1   8       39.16       38.95     23.21 o 
  -8   1   8      282.34      304.96     26.53 o 
  -7   1   8       68.88       62.11     22.63 o 
  -6   1   8      782.62      725.45     62.86 o 
  -5   1   8      818.66      806.98     29.15 o 
  -4   1   8      651.45      631.02     35.06 o 
  -2   1   8      845.58      850.50     24.86 o 
  -1   1   8      491.76      498.11     22.10 o 
   0   1   8     1819.70     1765.31     55.21 o 
   1   1   8      528.81      530.96     18.09 o 
   2   1   8      506.66      457.27     19.62 o 
   3   1   8      336.12      324.95     20.02 o 
   4   1   8      361.98      353.02     21.46 o 
   5   1   8      584.00      584.42     25.39 o 
   6   1   8      341.23      351.65     24.37 o 
   7   1   8      310.81      326.51     26.08 o 
   8   1   8      854.05      842.14     33.29 o 
  -8   2   8        6.49       10.17     23.24 o 
  -7   2   8      577.18      596.07     41.33 o 
  -6   2   8      263.69      255.99     34.59 o 
  -5   2   8     1658.47     1707.24     53.12 o 
   0   2   8       52.39       52.80     18.37 o 
   1   2   8     1353.60     1320.59     38.42 o 
   2   2   8      144.17      159.97     24.39 o 
   3   2   8      396.89      400.63     20.96 o 
   4   2   8      457.80      476.75     34.39 o 
   5   2   8      250.63      250.31     31.88 o 
   6   2   8     1014.46     1050.07     47.54 o 
   7   2   8       28.38       40.27     30.93 o 
   1   3   8      230.81      209.08     24.50 o 
   2   3   8      166.90      167.78     26.12 o 
   3   3   8      202.32      199.38     29.59 o 
   4   3   8       98.98      118.29     29.26 o 
   5   3   8      253.27      217.68     33.15 o 
  -5  -3   9      320.49      299.95     19.45 o 
  -4  -3   9      209.10      221.70     18.38 o 
  -3  -3   9      269.50      255.68     18.45 o 
  -2  -3   9      229.38      230.72     23.33 o 
  -1  -3   9       36.93       38.60     20.41 o 
   0  -3   9      422.78      412.52     20.82 o 
   1  -3   9      629.83      630.28     23.00 o 
   2  -3   9       22.37       18.67     13.58 o 
   3  -3   9      876.39      884.21     22.23 o 
  -8  -2   9      459.05      452.38     26.12 o 
  -7  -2   9       43.33       19.86     15.56 o 
  -6  -2   9      558.04      470.94     50.91 o 
  -5  -2   9      305.73      288.00     17.39 o 
  -4  -2   9      123.27       97.79     14.43 o 
  -3  -2   9      373.08      359.78     17.12 o 
  -2  -2   9       32.26       40.62     13.28 o 
  -1  -2   9      983.37     1018.34     38.80 o 
   0  -2   9      603.67      609.31     25.10 o 
   1  -2   9      673.26      662.75     19.98 o 
   2  -2   9     1903.21     1952.13     25.50 o 
   3  -2   9      467.95      467.22     20.37 o 
   4  -2   9      349.95      343.83     19.67 o 
   5  -2   9     1389.40     1413.58     29.86 o 
   6  -2   9      148.12      142.05     18.11 o 
  -9  -1   9      143.30      112.80     24.46 o 
  -8  -1   9      615.78      615.12     29.75 o 
  -7  -1   9     1240.20     1267.21     35.52 o 
  -6  -1   9        1.17       15.52     18.71 o 
  -5  -1   9      494.36      502.18     18.81 o 
  -4  -1   9      163.05      164.32     12.16 o 
  -3  -1   9      505.32      483.40     17.26 o 
  -2  -1   9      997.25     1007.91     21.50 o 
  -1  -1   9      541.69      519.64     18.30 o 
   0  -1   9     1960.10     1962.57     33.44 o 
   1  -1   9      846.42      866.80     26.05 o 
   2  -1   9      129.73      113.69     14.66 o 
   3  -1   9     1682.90     1658.58     26.86 o 
   4  -1   9     1240.15     1253.82     25.10 o 
   5  -1   9       38.61       42.80     14.83 o 
   6  -1   9      573.85      598.86     21.63 o 
   7  -1   9      198.03      190.74     24.89 o 
  -9   0   9     1456.50     1557.75     91.82 o 
  -8   0   9       74.43      107.77     23.17 o 
  -7   0   9      298.27      337.72     25.54 o 
  -6   0   9     1012.67     1102.06     32.63 o 
  -5   0   9      269.64      294.81     23.15 o 
  -4   0   9     1407.44     1424.96     40.73 o 
  -3   0   9      106.07      114.75     19.58 o 
  -2   0   9     1736.94     1724.20     20.45 o 
  -1   0   9      449.98      430.83     14.93 o 
   0   0   9        7.86        6.64     11.61 o 
   1   0   9     1251.36     1239.40     61.40 o 
   2   0   9     2062.23     2122.25     49.27 o 
   3   0   9        5.51       17.44     17.36 o 
   4   0   9      449.28      425.75     23.22 o 
   5   0   9      501.00      480.26     25.23 o 
   6   0   9       25.54       30.57     20.22 o 
   7   0   9       61.20       61.35     21.51 o 
  -9   1   9      108.53      106.62     25.51 o 
  -8   1   9      696.68      733.75     32.93 o 
  -7   1   9     1186.45     1229.84     37.27 o 
  -6   1   9        1.27       -5.70     21.41 o 
  -5   1   9      623.46      612.03     28.25 o 
  -4   1   9      143.57      148.30     28.43 o 
  -1   1   9      447.12      451.71     23.92 o 
   0   1   9     1925.06     1834.02     40.75 o 
   1   1   9      786.66      795.69     22.25 o 
   2   1   9      144.14      138.91     17.24 o 
   3   1   9     1696.04     1619.03     32.02 o 
   4   1   9     1156.17     1142.05     37.10 o 
   5   1   9       32.30       22.46     19.36 o 
   6   1   9      474.41      472.02     26.65 o 
   7   1   9      175.72      180.87     23.76 o 
  -8   2   9      502.83      501.71     31.97 o 
  -7   2   9       66.96       23.67     32.21 o 
  -6   2   9      633.61      647.23     42.58 o 
  -5   2   9      266.04      290.08     35.46 o 
   0   2   9      524.71      516.70     26.99 o 
   1   2   9      732.29      749.00     32.72 o 
   2   2   9     1912.97     1870.21     48.47 o 
   3   2   9      487.30      489.26     33.10 o 
   4   2   9      372.91      364.27     23.00 o 
   5   2   9     1429.13     1429.88     35.87 o 
   6   2   9      137.43      133.70     22.56 o 
  -5   3   9      266.95      294.98     37.82 o 
   2   3   9       27.24       23.12     23.70 o 
   3   3   9      929.80      869.64     42.69 o 
  -4  -3  10      758.21      760.29     24.87 o 
  -3  -3  10      189.52      191.70     23.18 o 
  -2  -3  10      153.69      147.88     22.24 o 
  -1  -3  10     1294.66     1260.13     37.02 o 
   0  -3  10       39.79       39.29     21.17 o 
   1  -3  10      943.64      936.68     26.58 o 
   2  -3  10       78.57       80.53     14.97 o 
  -7  -2  10      116.89       94.80     17.37 o 
  -6  -2  10      144.01      122.03     25.69 o 
  -5  -2  10      274.80      264.64     17.71 o 
  -4  -2  10        5.35        4.10     14.25 o 
  -3  -2  10      806.31      788.85     26.54 o 
  -2  -2  10      463.08      465.45     24.33 o 
  -1  -2  10       50.97       56.55     18.83 o 
   0  -2  10      356.45      333.61     23.76 o 
   1  -2  10      170.70      175.48     25.69 o 
   2  -2  10      167.37      161.26     17.79 o 
   3  -2  10      220.73      222.61     18.51 o 
   4  -2  10       36.23       24.24     16.41 o 
   5  -2  10      386.87      401.27     21.40 o 
  -8  -1  10       34.01       33.71     22.76 o 
  -7  -1  10      164.47      196.59     24.17 o 
  -6  -1  10       71.64       85.87     21.44 o 
  -5  -1  10      303.54      316.78     23.51 o 
  -4  -1  10     1005.14      985.76     61.05 o 
  -3  -1  10      229.01      205.00     15.82 o 
  -2  -1  10      337.60      316.36     18.93 o 
  -1  -1  10      782.77      784.38     31.11 o 
   0  -1  10      183.31      194.03     18.99 o 
   1  -1  10      130.57      135.35     18.84 o 
   2  -1  10      190.46      191.47     19.95 o 
   3  -1  10       88.53       89.63     15.23 o 
   4  -1  10      471.50      493.76     20.08 o 
   5  -1  10       10.12       33.28     15.19 o 
   6  -1  10      574.98      613.90     29.92 o 
  -8   0  10      326.70      387.44     28.01 o 
  -7   0  10       72.92       58.17     23.20 o 
  -6   0  10      720.21      762.63     30.93 o 
  -5   0  10      912.04      948.44     31.11 o 
  -4   0  10       45.55       51.96     19.59 o 
  -3   0  10      990.83     1052.41     31.79 o 
  -2   0  10     1536.03     1569.71     26.76 o 
  -1   0  10       13.92       17.67     11.66 o 
   0   0  10     1432.37     1456.80     28.88 o 
   1   0  10      194.76      213.42     17.99 o 
   2   0  10      445.35      464.19     30.42 o 
   3   0  10      220.43      252.52     21.13 o 
   4   0  10      125.53      142.25     21.06 o 
   5   0  10     1001.15     1033.32     32.44 o 
   6   0  10      443.75      458.52     28.17 o 
   7   0  10      291.44      311.55     27.93 o 
  -8   1  10       38.93       43.13     24.16 o 
  -7   1  10      209.53      234.16     26.83 o 
  -6   1  10      126.84      110.18     24.85 o 
  -5   1  10      345.28      353.78     26.93 o 
  -4   1  10     1026.99     1020.45     32.38 o 
   0   1  10      187.77      179.70     22.52 o 
   2   1  10      149.65      149.84     17.32 o 
   3   1  10      110.57      112.23     18.08 o 
   4   1  10      469.40      452.11     23.74 o 
   5   1  10       11.17       20.01     20.18 o 
   6   1  10      623.48      625.11     29.09 o 
  -7   2  10       84.49       62.82     26.06 o 
  -6   2  10      124.73      153.97     35.70 o 
  -5   2  10      193.20      210.73     35.79 o 
   1   2  10      191.71      172.80     23.78 o 
   2   2  10       78.38       88.90     24.11 o 
   3   2  10      182.27      191.32     29.53 o 
   4   2  10       37.42       15.68     25.19 o 
   5   2  10      380.07      366.96     36.24 o 
  -6  -2  11       75.54       47.71     20.88 o 
  -5  -2  11      299.22      255.85     42.32 o 
  -4  -2  11      167.03      151.92     16.40 o 
  -3  -2  11       97.72       97.26     19.32 o 
  -2  -2  11      465.18      464.96     24.97 o 
  -1  -2  11        2.01        4.71     18.29 o 
   0  -2  11      502.45      491.16     26.49 o 
   1  -2  11      764.71      763.34     30.61 o 
   2  -2  11       20.54       11.31     20.37 o 
   3  -2  11      478.59      495.19     22.56 o 
  -7  -1  11      155.42      174.47     24.64 o 
  -6  -1  11      489.26      489.71     27.70 o 
  -5  -1  11      561.92      551.50     27.67 o 
  -4  -1  11      352.01      321.75     23.33 o 
  -3  -1  11      251.50      243.60     16.19 o 
  -2  -1  11      128.94      139.90     17.74 o 
  -1  -1  11      465.39      475.94     22.47 o 
   0  -1  11      852.55      849.23     43.57 o 
   1  -1  11      219.32      211.46     24.26 o 
   2  -1  11     1282.40     1312.31     34.07 o 
   3  -1  11      631.12      621.79     28.31 o 
   4  -1  11       25.17       33.40     15.12 o 
   5  -1  11      497.88      516.96     28.61 o 
  -8   0  11        2.12        5.96     23.74 o 
  -7   0  11      717.21      774.59     33.21 o 
  -6   0  11      589.86      603.94     30.22 o 
  -5   0  11        7.63        7.41     21.14 o 
  -4   0  11      442.13      447.69     32.32 o 
  -3   0  11      272.75      282.77     23.08 o 
  -2   0  11      625.13      644.52     25.38 o 
  -1   0  11      302.75      345.75     33.04 o 
   0   0  11      310.83      316.64     18.73 o 
   1   0  11     1194.11     1254.94     29.74 o 
   2   0  11      777.59      748.39     40.76 o 
   3   0  11      509.58      502.85     24.83 o 
   4   0  11     1635.73     1674.62     59.10 o 
   5   0  11       35.18       30.97     21.56 o 
  -7   1  11      136.09      135.95     26.10 o 
  -6   1  11      415.85      408.69     30.16 o 
  -5   1  11      601.05      589.55     30.88 o 
  -4   1  11      245.47      267.86     36.98 o 
  -3   1  11      260.62      277.69     33.62 o 
   0   1  11      882.56      883.51     35.34 o 
   1   1  11      201.30      201.56     25.78 o 
   2   1  11     1292.12     1228.25     44.12 o 
   3   1  11      753.45      763.14     27.10 o 
   4   1  11        7.11       10.67     17.99 o 
   5   1  11      585.40      565.07     28.30 o 
  -6   2  11       89.09       91.09     35.99 o 
  -5   2  11      278.23      300.05     38.11 o 
   2   2  11       13.47       11.34     23.69 o 
   3   2  11      472.83      476.86     35.62 o 
  -4  -2  12     1234.11     1367.85     51.32 o 
  -3  -2  12     1095.47     1129.60     41.90 o 
  -2  -2  12       18.02       13.04     18.68 o 
  -1  -2  12     1162.31     1161.80     41.21 o 
   0  -2  12      375.14      356.82     26.10 o 
   1  -2  12      304.64      312.13     25.77 o 
  -6  -1  12      329.51      359.59     27.56 o 
  -5  -1  12     1137.63     1124.13     35.19 o 
  -4  -1  12      297.80      266.98     35.61 o 
  -2  -1  12     1311.62     1362.21     59.51 o 
  -1  -1  12      115.17      117.58     19.25 o 
   0  -1  12      384.42      394.88     23.36 o 
   1  -1  12      396.54      411.62     24.18 o 
   2  -1  12       87.64       82.32     20.81 o 
   3  -1  12      590.81      595.28     28.62 o 
   4  -1  12        2.47        8.63     20.82 o 
  -6   0  12       74.95       75.27     23.72 o 
  -5   0  12      351.97      390.33     28.02 o 
  -4   0  12      647.17      681.54     30.15 o 
  -3   0  12      380.27      382.93     24.95 o 
  -2   0  12        3.67        4.32     25.53 o 
  -1   0  12      406.87      405.82     21.89 o 
   0   0  12      183.78      193.34     27.46 o 
   1   0  12       24.19       21.45     16.90 o 
   2   0  12       52.86       59.65     18.47 o 
   3   0  12        6.02        5.84     18.40 o 
   4   0  12      292.80      313.48     24.33 o 
  -6   1  12      382.34      429.79     30.91 o 
  -5   1  12     1021.06      990.64     36.53 o 
  -4   1  12      251.77      244.08     26.52 o 
  -3   1  12      548.16      551.97     29.61 o 
   1   1  12      345.72      342.84     31.08 o 
   2   1  12       65.93       70.86     27.34 o 
   3   1  12      509.18      505.06     37.93 o 
   4   1  12        3.17       -2.16     27.19 o 
  -4   2  12     1299.88     1477.49     60.06 o 
  -1  -1  13      288.44      311.33     22.76 o 
   0  -1  13      303.26      304.27     22.99 o 
   1  -1  13      892.15      932.70     31.71 o 
  -5   0  13      599.75      640.18     32.09 o 
  -4   0  13      111.93      106.38     24.12 o 
  -3   0  13      832.58      820.37     44.70 o 
   0   0  13     1182.53     1228.50     45.76 o 
   1   0  13       27.53        5.33     25.38 o 
   2   0  13     1108.85     1055.40     31.93 o 
  -4   1  13      234.72      218.56     27.24 o 
  -3   1  13       28.57       23.70     23.78 o 
   1   1  13      986.77     1032.86     45.01 o 
                                                 
